# Supplementary material for: Examining Technology Perspectives of Older Adults With Mild Cognitive Impairment: Scoping Review
Source: JMIR Aging. 2025 Oct 30;8:e78229. doi: 10.2196/78229 (PMC12574749; doi:10.2196/78229)
Supplement: Multimedia Appendix 1 [file aging-v8-e78229-s001.xlsx]

## Sheet: Data extraction template
	Study number
		1	2	3	…..........	82	83
Publication details	Conference
	Conference / meeting
	Conference publication name
	Journal name
	Paper
	Peer reviewed journal (Y=1) / N=blank)
	Journal and conference (both)
	Year published
	<2020
	2020
	2021
	2022
	2023
	2024
	Author(s)
	Title
Study details	Description and aim
	Methodology, methods
	Participatory design, including people with MCI, UCD tech, etc.
	Mixed methods
	Qualitative
	Quantitative
	Analysis tools
	SUS
	Everyday Technology Use Questionnaire (ETUQ)
	User Experience Quesionnaire (UEQ)
	UTAUT, TAM, MATOA
	TAM
	TAM3
	STAM
	UTAUT1, UTAUT2
	Godspeed
	Almere
	Duration
	Location of study
	Australia
	New Zealand
	Israel
	Europe
	Europe and Israel
	USA
	Canada
	United Kingdom
	Taiwan
	Korea
	Korea and New Zealand
	China
	Japan
	Hong Kong
	Estonia
	Spain and Sweden
	Spain and Portugal
	Spain
	Italy, Spain, France, and the United Kingdom
	Netherlands
	Denmark
	Belgium
	Sweden
	Greece
	Poland
	Poland and Spain
	Cyprus
	France
	Germany
	Italy
	Various European and Israel
	Design and type of technology
	Type of technology solution
	Remote controlled robot (robot is not with user, but controlled via app on PC, tablet or mobile phone
	Robotic walker - user holds handles and pushes device to exercise
	Robot - sitting on table, programmed to interact with user, sing, talk and respond to spoken words
	Robot and separate touchscreen
	Robot with integrated touchscreen
	Robot with integrated touchscreen with pen and magnetic interactive blocks (tactile sensors)
	Humanoid robot, cartoon robot, tablet
	Integrated virtual assistant
	Touch-screen tablet and wearable motion sensor device
	Virtual pet displayed on a laptop or tablet (ECA)
	Touch-screen laptop or tablet with tablet pen
	Touch-screen laptop or tablet
	Touch-screen laptop or tablet with foot stand with pressure sensors
	PC
	Video conferencing (Zoom)
	Web / online solution
	Webcam
	VR headset
	VR headset and controller / hand motion trackers / wireless mouse
	VR headset and controller / wireless mouse AND screen and gesture sensitive device
	TV with remote control or tablet AND sphygmomanometer (to measure blood pressure)
	VR (or TV), joystick and foot pad/rudder
	VR and stationary bike with controller on handlebars
	Screen and gesture sensitive device
	Mobile phone and smartwatch
	Smartwatch
	Fitness tracker smartwatch
	Mobile phone
	3D glasses
	Wearable camera
	Smart conversational assistant with touch screen (e.g. Google Home, Alexa)
	Wearable watch, smartphone and smartboard
	No device
	Purpose of technology solution
	Design guidance
	Spatial navigation training
	Collect daily movement/exercise data
	Data collection e.g. UI design feedback, about technology use or acceptance, icon design preferences, changes to cognition, cognitive training/games design, needs for robotic assistants
	Physical and cognitive training
	Cognitive behaviour training (CBT)
	Cognitive training / cognition assessment
	Health or medication management e.g. BP, reminders to drink water
	Telemonitoring medical app to comminicate with multi-disciplined health proffessionals
	Insomnia intervenntion
	Companionship
	Social interaction / messaging / video chat / information provision
	Lifestyle/ADL support
	Lifestyle/ADL support, social interaction / companionship
	Virtual pet / companionship / reminders
	Regulate emotions and mood
	Memory aid for daily activities / cognitive support or rehabilitation / share health information
	Memory aid - digital camera records daily activities
	Memory aid - digital story telling
	Memory aid - facial recognition / aid to identify people
	Decision aid
	Strength
	Reported limitations
	Funding source / supported by
Participant details (only details of people with MCI are described)	Inclusion criteria
	Exclusion criteria
	Recruitment method
	Total number of participants with MCI
	<5
	5 and <10
	10 and < 15
	15 and < 20
	20 and <50
	50 and < 100
	100-200
	>200
	Not stated
	Age range
	Mean age
	Females
	Males
	Participant location during study
	Other participant information or requirements during study
	Cognitive assessment instrument(s) used e.g. Montreal Cognitive Assessment
	Not specified
	MMSE
	MMSE and MoCA
	MoCA
	Petersen's criteria
	Other
	Participant use of technology
Modality	Additional information about interaction
	Modality of technology solution
	Hand - keyboard/mouse
	Hand - touch - touch screen or tactile surface (robot head, hands, bumper)
	Hand - touch - touch screen or screen pen
	Hand - joystick
	Hand - gesture
	Hand - controller
	Hand - push
	Foot - pedal/rudder/mat with pressure sensors
	Foot - cycle
	Movement (haptic) - robot moves
	Movement (haptic) - vibrate
	Auditory - speech or music (out only)
	Auditory - speech or music (in/out)
	Auditory - integrated video call
	Visual - lights display
	Visual - facial expressions on technology
	Visual - real-time video stream of user
	None
	Multiple
Outcomes	Analysis of data
	Participant feedback

## Sheet: Table 1 - Study data summary
	Study details							Technology		Participant information
	Study number	Title	Author(s)	Year published	Location	Study type	Duration	Type of technology solution	Purpose of technology solution	Age range	Mean age	Total number of participants (if a mixed group, only the participants with MCI are counted)	Females	Males	Participant location during study	Notes about participants	Study number
	1	CARMEN: A Cognitively Assistive Robot for Personalized Neurorehabilitation at Home	Anya Bouzida, Alyssa Kubota, Dagoberto Cruz-Sandoval, Elizabeth W. Twamley, Laurel D. Riek	2024	USA	Mixed methods	1 week	Robot with integrated touchscreen	Cognitive behaviour training (CBT)		70 (SD 3.56)	3	1	2	Home		1
	2	User-Centered Design and Evaluation of a Web-Based Decision Aid for Older Adults Living With Mild Cognitive Impairment and Their Health Care Providers: Mixed Methods Study	Laura-Mihaela Bogza, Cassandra Patry-Lebeau, Elina Farmanova, Holly O Witteman, Jacobi Elliott, Paul Stolee, Carol Hudon, Anik M C Giguere	2020	Canada	Mixed methods	60 min session	Web / online solution	Decision aid	60 - 85	2 were aged between 60 and 64 years, 6 between 65 and 74 years, 3 between 75 and 84 years, and 1 was >85 years	12	6	6	Clinic, research center, or participant home		2
	3	Interactive Somatosensory Games in Rehabilitation Training for Older Adults With Mild Cognitive Impairment: Usability Study	Chien-Hsiang Chang, Chung-Hsing Yeh, Chien-Cheng Chang, Yang-Cheng Lin1	2022	Taiwan	Quantitative	15 mins (2 experiments - 15 mins each)	Screen and gesture sensitive device	Physical and cognitive training		78.4	15	8	7	Clinic		3
	4	Perceptions of Older People with Cognitive Impairment, Caregivers, and Professionals about ehcoBUTLER (Tablet Health Care Platform): A Qualitative Focus Group Study	Leslie María Contreras-Somoza, José Miguel Toribio-Guzmán, María Cruz Sánchez-Gómez, Eider Irazoki, María Victoria Martín-Cilleros, Sonia Verdugo-Castro, Esther Parra-Vidales, María Victoria Perea-Bartolomé, Manuel Ángel Franco-Martín	2022	Spain	Qualitative	60 mins	Touch-screen laptop or tablet	Lifestyle/ADL support, social interaction / companionship	59 - 87	75.31 (SD 8.05)	13	11	2	Clinic		4
	5	A Demonstration of cARe: An Augmented Reality Support System for Geriatric Inpatients with Mild Cognitive Impairment	Dennis Wolf; Daniel Besserer; Karolina Sejunaite; Anja Schuler; Matthias Riepe; Enrico Rukzio	2019	Germany	Mixed methods	28 min without AR solution, 36 min with AR solution	VR headset	Lifestyle/ADL support		73 (SD 7.5)	6	6	0	Clinic kitchen		5
	6	Computer-based cognitive rehabilitation program GRADIOR for mild dementia and mild cognitive impairment: new features	Franco-Martín, M. A.; Diaz-Baquero, A. A.; Bueno-Aguado, Y.; Cid-Bartolomé, M. T.; Vidales, E. P.; Bartolomé, M. V. P.; Díez, I. D.; van der Roest, H. G.	2020	Spain	Qualitative		PC	Cognitive behaviour training (CBT)								6
	7	Participatory Design, Development, and Testing of Assistive Health Robots with Older Adults: An International Four-year Project	Gasteiger, N.; Ahn, H. S.; Lee, C.; Lim, J.; MacDonald, B. A.; Kim, G. H.; Broadbent, E.	2022 (requirement gathering started in 2016)	Korea and New Zealand	Mixed methods	Phase 1 - requirement gathering interviews lasted 30-60mins	Robot with integrated touchscreen with pen and magnetic interactive blocks (tactile sensors) Used three robots (Bomy 1, Bomy, and Silbot) in the project	Cognitive behaviour training (CBT)	54 - 78					Locations most convenient to participants, including the university, workplaces, clinic, home, or via Skype (for experts)	Only in requirements gathering phase	7
	8	Acceptability of a lifelogging wearable camera in older adults with mild cognitive impairment: a mixed-method study	Gelonch, Olga; Ribera, Mireia; Codern-Bové, Núria; Ramos, Sílvia; Quintana, Maria; Chico, Gloria; Cerulla, Noemí; Lafarga, Paula; Radeva, Petia; Garolera, Maite	2019	Spain	Mixed methods	Trial - 7 days focus group - 90 mins	Wearable camera	Memory aid - digital camera records daily activities		70.3 (SD 5.4)	9	4	5	Adult day centre		8
	9	Attitudes and Use of Information and Communication Technologies in Older Adults With Mild Cognitive Impairment or Early Stages of Dementia and Their Caregivers: Cross-Sectional Study	Guzman-Parra, Jose; Barnestein-Fonseca, Pilar; Guerrero-Pertiñez, Gloria; Anderberg, Peter; Jimenez-Fernandez, Luis; Valero-Moreno, Esperanza; Goodman-Casanova, Jessica Marian; Cuesta-Vargas, Antonio; Garolera, Maite; Quintana, Maria; García-Betances, Rebeca I.; Lemmens, Evi; Sanmartin Berglund, Johan; Mayoral-Cleries, Fermin	2020	Spain and Sweden	Quantitative	Used secondary data	No device	Data collection e.g. UI design feedback, about technology use or acceptance, icon design preferences, changes to cognition, cognitive training/games design, needs for robotic assistants		74.48 (SD 7.24)	1086	576	510	Used secondary data	1086 Dyads 299 with dementia, 787 with MCI - data not split for the MCI and dementia groups	9
	10	A Virtual Reality App for Physical and Cognitive Training of Older People With Mild Cognitive Impairment: Mixed Methods Feasibility Study	Hassandra, M.; Galanis, E.; Hatzigeorgiadis, A.; Goudas, M.; Mouzakidis, C.; Karathanasi, E. M.; Petridou, N.; Tsolaki, M.; Zikas, P.; Evangelou, G.; Papagiannakis, G.; Bellis, G.; Kokkotis, C.; Panagiotopoulos, S. R.; Giakas, G.; Theodorakis, Y.	2021	Greece	Mixed methods	Interviews lasted 30 - 60 mins Study lasted 15 mins for each test (on a bike in lab, verbal answers) on a bike in virtual environment (with VR) and answer questions shown in VR	VR headset and controller / hand motion trackers / wireless mouse	Physical and cognitive training	59 - 85	73.22 (SD 9.26)	27	19	8	Clinic		10
	11	How older adults with mild cognitive impairment relate to technology as part of present and future everyday life: a qualitative study	Hedman, A.; Lindqvist, E.; Nygård, L.	2016	Sweden	Qualitative	30-90 mins per interview	No device	Data collection e.g. UI design feedback, about technology use or acceptance, icon design preferences, changes to cognition, cognitive training/games design, needs for robotic assistants	61 - 86		6	2	4	Home		11
	12	Acceptance and Potential Impact of the eWALL Platform for Health Monitoring and Promotion in Persons with a Chronic Disease or Age-Related Impairment	Infarinato, F.; Jansen-Kosterink, S.; Romano, P.; van Velsen, L.; Op den Akker, H.; Rizza, F.; Ottaviani, M.; Kyriazakos, S.; Wais-Zechmann, B.; Garschall, M.; Bonassi, S.; Hermens, H. J.	2020	Italy (Austria, Denmark and the Netherlands for participants)	Mixed methods	4 weeks	Robot and separate touchscreen	Physical and cognitive training		71.9 (SD 0.9)	15	8	7	Home		12
	13	Acceptance and Long-Term Use of a Social Robot by Elderly Users in a Domestic Environment	J. Piasek; K. Wieczorowska-Tobis	2018	Poland	Mixed methods	10 weeks - 2 weeks in lab to familiarise - 8 weeks in home	Robot with integrated touchscreen	Physical and cognitive training	66-83 (66, 82, 83, 83)		4	3	1	Home		13
	14	Mobile Cognitive Training Games for older adults with mild cognitive impairment	Konstantinos Votis; Dimitrios Giakoumis; Manolis Vasileiadis; Stefanos Doumpoulakis; Sofia Segkoyli; Dimitrios Tzovaras	2015	Greece	Qualitative	Not stated	Touch-screen laptop or tablet	Cognitive behaviour training (CBT)		66.74 (SD 7.32)	17			Lab		14
	15	Challenges for Service Robots-Requirements of Elderly Adults with Cognitive Impairments	Korchut, Agnieszka; Szklener, Sebastian; Abdelnour, Carla; Tantinya, Natalia; Hernández-Farigola, Joan; Ribes, Joan Carles; Skrobas, Urszula; Grabowska-Aleksandrowicz, Katarzyna; Szczęśniak-Stańczyk, Dorota; Rejdak, Konrad	2017	Poland and Spain	Mixed methods		No device	Data collection e.g. UI design feedback, about technology use or acceptance, icon design preferences, changes to cognition, cognitive training/games design, needs for robotic assistants			57	36	21	Survey		15
	16	User Testing of Cognitive Training Games for People with Mild Cognitive Impairment: Design Implications	Law, M.; Ahn, H. S.; MacDonald, B.; Vasjakovic, D. S.; Lim, J. Y.; Lee, M. H.; Sutherland, C.; Peri, K.; Kerse, N.; Broadbent, E.; Salichs, M. A.; Ge, S. S.; Barakova, E. I.; Cabibihan, J. J.; Wagner, A. R.; Castro-González, A.; He, H.	2019	New Zealand	Mixed methods	60 mins (4 attended 1 session, 3 attended 2 sessions and 3 attended all 3 sessions)	Robot with integrated touchscreen	Cognitive behaviour training (CBT)	71-101		10	6	4	Lab		16
	17	Narratives of Older Adults with Mild Cognitive Impairment and Their Caregivers	Madjaroff, G.; Mentis, H.; Acm,; Assoc Comp Machinery, A. C. M. Special Interest Grp Accessible Comp; Univ Maryland Baltimore Cty, Dept Informat Syst Baltimore M. D. U. S. A.	2017	USA	Qualitative	Not stated	No device	Data collection e.g. UI design feedback, about technology use or acceptance, icon design preferences, changes to cognition, cognitive training/games design, needs for robotic assistants			5	3	2	Clinic	5 couples interviewed	17
	18	The perceptions of cognitively impaired patients and their caregivers of a home telecare system	Mehrabian, Shima; Extra, Jocelyne; Wu, Ya-Huei; Pino, Maribel; Traykov, Latchezar; Rigaud, Anne-Sophie	2014	France	Qualitative	40 mins	Touch-screen laptop or tablet	Lifestyle/ADL support, social interaction / companionship		74.8 (SD 5.9)	30	19	11	Lab		18
	19	"Are we ready for robots that care for us?" Attitudes and opinions of older adults toward socially assistive robots	Pino, M.; Boulay, M.; Jouen, F.; Rigaud, A. S.	2015	France	Mixed methods	90 - 120 mins	Robot with integrated touchscreen	Lifestyle/ADL support, social interaction / companionship	66 - 83	71.5	10	6	4	Clinic		19
	20	Home-based Dual Task Training for Older People with Mild Cognitive Impairment	Qiong Zhang; Yuanyuan Liu	2024	China	Mixed methods	Not stated	Touch-screen laptop or tablet with foot stand with pressure sensors	Physical and cognitive training	60 - 80 (even distribution)		137	79	58	Survey and usability evaluation in lab	137 responses for phase 1 (requirements gathering) but only 30 responses were from people with MCI - 107 responses were from family of people with MCI	20
	21	Zooming Towards Better Health: Participant Experience in a Web-Based Group Cognitive Behavioral Intervention	Saini, Jannat; Owen, Ashley; Hammer, Anna; Brown, William; Kulshreshtha, Ambar	2018	USA	Mixed methods	6 month study - survey	Video conferencing (Zoom), Webcam	Cognitive behaviour training (CBT)			12			Survey	6 in each randomised group (face-to-face CBT or CBT via video conferencing)	21
	22	Development and Evaluation of Cognitive Games to Promote Health and Wellbeing in Elderly People with Mild Cognitive Impairment	Scase, M.; Kreiner, K.; Ascolese, A.; De Montfort Univ, Div Psychol Leicester L. E. B. H. Leics England; Austrian Inst Technol, Ctr Hlth Bioresources Graz Austria; Imaginary Srl, Milan Italy	2018	Italy	Qualitative	Development - 3 focus groups - 50-70 mins - group 1 - 9 (5M, 4F) mean age 77 (SD 7.74) - group 2 - 5 (1M, 4F) mean age 74.6 (SD 5.46) - group 3 - 4 (1M, 3F) mean age 78.5 (SD 1.91) Evaluation - 16 days training, 47 days evaluation, 35 min interview - 25 (3M, 22F) mean age 75.0 (SD 4.28) age range 65 - 80	Touch-screen laptop or tablet	Cognitive behaviour training (CBT)	68-84 development, 65-80 evaluation	Development - 3 focus groups - group 1 - mean age 77 (SD 7.74), group 2 - mean age 74.6 (SD 5.46), group 3 - mean age 78.5 (SD 1.91) Evaluation - mean age 75.0 (SD 4.28)	18	Development - 3 focus groups - group 1 - 4F, group 2 - 4F, group 3 - 3F Evaluation - 22F	Development - 3 focus groups - group 1 - 5M, group 2 - 1M, group 3 - 1M Evaluation - 3M	Clinic and home	18 in design and 25 in evaluation (3 male, 22 female)	22
	23	Enhancing spatial navigation skills in mild cognitive impairment patients: a usability study of a new version of ANTaging software	Stramba-Badiale, C.; Tuena, C.; Goulene, K. M.; Cipresso, P.; Morelli, S.; Rossi, M.; D'Avenio, G.; Stramba-Badiale, M.; Riva, G.	2024	Italy	Mixed methods	75 mins	VR (or TV), joystick and foot pad/rudder	Assist with navigation and training of spatial memory - spatial navigation refers to the ability to estimate one’s position - spatial memory supports the ability to learn, store, and recall paths and locations		75 (SD 4.62)	7	4	3	Lab		23
	24	The Development and Feasibility of TECH: Tablet Enhancement of Cognition and Health, a Novel Cognitive Intervention for People with Mild Cognitive Impairment	Schaham, N. G.; Vitek, H.; Donda, N.; Golan, I. E.; Buckman, Z.; Rand, D.	2020	Israel	Mixed methods	6 weeks - six 1 hour group sessions - 5 weeks of self training at home - 3-5 sessions each week of 30-60 mins (total of 15 - 25 sessions)	Touch-screen laptop or tablet	Cognitive behaviour training (CBT)	65-87	76.3	28	13	15	Clinic and home		24
	25	Usability of an Embodied CAVE System for Spatial Navigation Training in Mild Cognitive Impairment	Tuena, C.; Serino, S.; Stramba-Badiale, C.; Pedroli, E.; Goulene, K. M.; Stramba-Badiale, M.; Riva, G.	2023	Italy	Mixed methods	30 mins	VR (or TV), joystick and foot pad/rudder, 3D glasses	Assist with navigation and training of spatial memory - spatial navigation refers to the ability to estimate one’s position - spatial memory supports the ability to learn, store, and recall paths and locations		72.75 (SD 5.56)	8	2	6	Lab		25
	26	The attitudes and perceptions of older adults with mild cognitive impairment toward an assistive robot	Wu, Ya-Huei; Cristancho-Lacroix, Victoria; Fassert, Christine; Faucounau, Véronique; de Rotrou, Jocelyne; Rigaud, Anne-Sophie The attitudes and perceptions of olde	2016	France	Qualitative	Focus group - 60mins, interview - not stated	No device	Data collection e.g. UI design feedback, about technology use or acceptance, icon design preferences, changes to cognition, cognitive training/games design, needs for robotic assistants	Focus group - 63-88, interview - 64-87	Focus group - 73, Interview - 76.3	20	Focus group 4, interview 12	Focus group 1, interview 3	Lab	5 in focus group and 15 interviewed	26
	27	User Experience during an Immersive Virtual Reality-Based Cognitive Task: A Comparison between Estonian and Italian Older Adults with MCI	Mondellini, M.; Arlati, S.; Gapeyeva, H.; Lees, K.; Märitz, I.; Pizzagalli, S. L.; Otto, T.; Sacco, M.; Teder-Braschinsky, A.	2022	Estonia	Mixed methods	approx 20 mins for one trial of the shopping exercise (grab items off the shelves and pay for them)	VR headset and controller / hand motion trackers / wireless mouse	Cognitive training / cognition assessment		75.73 (SD 6.36)	15	14	1	Lab		27
	28	The impact of serious games with humanoid robots on mild cognitive impairment older adults	Manca, M.; Paternò, F.; Santoro, C.; Zedda, E.; Braschi, C.; Franco, R.; Sale, A.	2021	Italy	Mixed methods	2 days a week for a month - 12 sessions of 1 hour duration each	Robot with integrated touchscreen	Cognitive behaviour training (CBT)	69 - 84	75.3 (SD 4.5)	14	9	5	Lab	split into 2 homogenous groups of 7 based on self-rated familiarity with technology	28
	29	Remember to remember: A feasibility study adapting wearable technology to the needs of people aged 65 and older with mild cognitive impairment (MCI) and Alzheimer's dementia	Maier, A. M.; Özkil, A. G.; Bang, M. M.; Forchhammer, B. H.; Tech Univ Denmark, Lyngby Denmark; Rigshosp, Blegdamsvej Denmark; Rigshosp, Glostrup Denmark	2015	Denmark	Qualitative	Not stated	Wearable watch, smartphone and smartboard	Memory aid for daily activities / cognitive support or rehabilitation / share health information			6			Clinic	3 in focus group, 3 in usability evaluation of 2 prototypes - prototype 1 used a smartphone (not wearable technology) - prototype 2 used a smartphone and a smartboard (wall calendar)	29
	30	A Qualitative Study of the Cognitive Rehabilitation Program GRADIOR for People with Cognitive Impairment: Outcomes of the Focus Group Methodology	Irazoki, E.; Sánchez-Gómez, M. C.; Contreras-Somoza, L. M.; Toribio-Guzmán, J. M.; Martín-Cilleros, M. V.; Verdugo-Castro, S.; Jenaro-Río, C.; Franco-Martín, M. A.	2021	Spain	Qualitative	39 mins	Touch-screen laptop or tablet	Cognitive training / cognition assessment	59 - 87	75.31 (SD 8.04)	13	11	2	Clinic		30
	31	Evaluation of a Digital Companion for Older Adults with Mild Cognitive Impairment	Demiris, G.; Thompson, H. J.; Lazar, A.; Lin, S. Y.	2016	USA	Mixed methods	3 months	Smart conversational assistant with touch screen (e.g. Google Home, Alexa)	Virtual pet / companionship / reminders	68 - 89	78.3	10	10	0	Home		31
	32	Training people with dementia/cognitive impairment and their carers in the use of web-based supportive technologies (Innovative practice)	Cunnah, K.; Howe, D.; Thorpe, J.; Dunn, R.; Platt, R.; White, C.; Paulson, K.; Wolverson, E.	2021	United Kingdon	Qualitative	12 months	Web / online solution	Social interaction / messaging / video chat / information provision		68 intervention, 67 control	100			Home	100 dyads, 49 (control) 51 (intervention) - intervention group got 1:1 training, followed by group training - 25% drop-out, 75 dyads completed study - 39 control and 36 intervention	32
	33	In person versus remote cognitive rehabilitation in patients with subjective cognitive decline or neurocognitive disorders: what factors drive patient’s preference?	Bernini, Sara; Ballante, Elena; Fassio, Federico; Panzarasa, Silvia; Quaglini, Silvana; Riccietti, Chiara; Costa, Alfredo; Cappa, Stefano F; Tassorelli, Cristina; Vecchi, Tomaso	2023	Italy	Quantitative	6-week program (3 sessions/week, each lasting approximately 45min)	PC	Cognitive behaviour training (CBT)		71 (telehealth), 75 (in-person)	56	17 (telehealth), 13 (in-person)	14 (telehealth), 12 (in-person)	Clinic (PC) or home (laptop)		33
	34	HomeCoRe system for telerehabilitation in individuals at risk of dementia: A usability and user experience study	Bernini, S.; Panzarasa, S.; Quaglini, S.; Costa, A.; Picascia, M.; Cappa, S. F.; Cerami, C.; Tassorelli, C.; Vecchi, T.; Bottiroli, S.	2023	Italy	Mixed methods	18 sessions - 3 sessions per week for 6 weeks - 45 mins per session	Touch-screen laptop or tablet	Cognitive behaviour training (CBT)		71 (SD 7.6)	10	5	5	Home		34
	35	A Feasibility Study with Image-Based Rendered Virtual Reality in Patients with Mild Cognitive Impairment and Dementia	Manera, V.; Chapoulie, E.; Bourgeois, J.; Guerchouche, R.; David, R.; Ondrej, J.; Drettakis, G.; Robert, P.	2016	France	Quantitative	5 minutes for each game (VR and paper version)	VR headset and controller / wireless mouse AND screen and gesture sensitive device, 3D glasses	Cognitive behaviour training (CBT) - train selective and sustained attention using image based rendered environment	62-89	75.0 (SD 6.8)	28	13	15	Lab		35
	36	A field study of older adults with cognitive impairment using tablets for communication at home: Closing technology adoption gaps using InTouch	Yurkewich, Aaron; Stern, Anita; Alam, Rushmita; Baecker, Ron	2018	Canada	Mixed methods	12 weeks	Touch-screen laptop or tablet	Social interaction / messaging / video chat / information provision	72 - 97		8	6	2	Home		36
	37	Health e Brain: an innovative smartphone application to improve cognitive function in older adults	Shellington, Erin M.; Felfeli, Tina; Shigematsu, Ryosuke; Gill, Dawn P.; Petrella, Robert J.	2017	Canada	Mixed methods	3 weeks	Mobile phone	Cognitive behaviour training (CBT)	59 - 76	68.3 (SD 5.4)	19	14	5	Home		37
	38	Effects of combined physical and cognitive virtual reality-based training on cognitive impairment and oxidative stress in MCI patients: a pilot study	Mrakic-Sposta, Simona; Di Santo, Simona G; Franchini, Flaminia; Arlati, Sara; Zangiacomi, Andrea; Greci, Luca; Moretti, Sarah; Jesuthasan, Nithiya; Marzorati, Mauro; Rizzo, Giovanna	2018	Italy	Mixed methods	6 weeks (3 sessions per week - 18 sessions - 45 mins each)	VR and stationary bike with controller on handlebars	Physical and cognitive training		72.0 (SD 5.15) in experimental group, 74.6 (SD 6.43) in control group)	10	6 (3 in experimental group, 3 in control group)	4 (2 in experimental group, 2 in control group)	Lab		38
	39	A Collaborative Approach to Support Medication Management in Older Adults with Mild Cognitive Impairment Using Conversational Assistants (CAs)	Mathur, N.; Dhodapkar, K.; Zubatiy, T.; Li, J. C.; Jones, B. D.; Mynatt, E. D.; Acm,; Assoc Comp Machinery, A. C. M. Sigaccess Fable Google Adobe Amazon Apple Meta Microsoft Univ Washington Ctr Res; Educ Accessible, Technol; Experiences, Natl Inst Disabil Independent Living; Rehabilitat Res, Twitter Volkswagen N. S. F.; Georgia Inst Technol, Sch Interact Comp Atlanta G. A. U. S. A.; Georgia Inst …	2022	USA	Mixed methods	20 weeks - split into 2 phases - phase 1 - 4 weeks, phase 2 - 16 weeks	Smart conversational assistant with touch screen (e.g. Google Home, Alexa)	Health or medication management e.g. BP, reminders to drink water	62.6 - 85.3		12	4 total - phase 1 - 2, phase 2 - 2	8 total - phase 1 - 5, phase 2 - 3	Home	7 in phase 1 and 5 in phase 2	39
	40	Smartphone-Based Experience Sampling in People With Mild Cognitive Impairment: Feasibility and Usability Study	Bartels, S. L.; van Knippenberg, R. J. M.; Malinowsky, C.; Verhey, F. R. J.; de Vugt, M. E.	2020	Netherlands	Mixed methods	6 days	Mobile phone	Lifestyle/ADL support, social interaction / companionship	48 - 79	66 (SD 7.1)	21	5	16	Home	3 didn't attend debriefing session	40
	41	Process evaluation of the FindMyApps program trial among people with dementia or MCI and their caregivers based on the MRC guidance	Beentjes, K. M.; Kerkhof, Y. J. F.; Neal, D. P.; Ettema, T. P.; Koppelle, M. A.; Meiland, F. J. M.; Graff, M.; Dröes, R. M.	2021	Netherlands	Mixed methods	3 months	Touch-screen laptop or tablet	Lifestyle/ADL support, social interaction / companionship - helps people find apps for self-management and meaningful activities	62 - 92 in experimental group, 53 - 81 in control group	72.7 (SD 9.13) - in experimental group, 67.7 (SD 8.93) - in control group	20	8 - 3 in experimental group, 5 in control group	12 - 7 in experimental group, 5 in control group	Home	10 in experimental group and 10 in control group - all participants had mild cognitive decline based on testing but only 3 were diagnosed with MCI	41
	42	Using Mobile Health and the Impact on Health-Related Quality of Life: Perceptions of Older Adults with Cognitive Impairment	Christiansen, Line; Lindberg, Catharina; Sanmartin Berglund, Johan; Anderberg, Peter; Skär, Lisa	2020	Sweden	Qualitative	15 - 40 mins	No device	Data collection e.g. UI design feedback, about technology use or acceptance, icon design preferences, changes to cognition, cognitive training/games design, needs for robotic assistants	71-82	78	18	6 (2 were 70 - 75, 4 were over 81)	12 (4 were 70 - 75, 6 were 76 - 80, 2 were over 81)	Home (15), lab (3)		42
	43	Study on the Acceptability of an ICT Platform for Older Adults with Mild Cognitive Impairment	Contreras-Somoza, L. M.; Irazoki, E.; Castilla, D.; Botella, C.; Toribio-Guzmán, J. M.; Parra-Vidales, E.; Suso-Ribera, C.; Suárez-López, P.; Perea-Bartolomé, M. V.; Franco-Martin, M. A.	2020	Spain, Italy, Greece, Netherlands, Slovenia, France, Serbia, Israel	Qualitative		Touch-screen laptop or tablet	Lifestyle/ADL support, social interaction / companionship		76.3 +-8.3	35	21	14	Survey	35 - 15 Spain, 4 Netherlands, 2 Italy, 2 France, 4 Israel, 5 Serbia, 3 Slovenia	43
	44	Simplicity is Not Always Best: Image Preferences in Patients with Mild Cognitive Impairment	Heng-Jin-Xiu Hu; Li-Hao Chen; Yi-Chien Liu	2018	Taiwan	Mixed methods	Not stated	No device	Data collection e.g. UI design feedback, about technology use or acceptance, icon design preferences, changes to cognition, cognitive training/games design, needs for robotic assistants	64 - 88	80.9 (SD 6.04)	31	18	13	Clinic		44
	45	Affective Out-World Experience via Virtual Reality for Older Adults Living with Mild Cognitive Impairments or Mild Dementia	Matsangidou, Maria; Solomou, Theodoros; Frangoudes, Fotos; Ioannou, Konstantinos; Theofanous, Panagiotis; Papayianni, Ersi; Pattichis, Constantinos S.	2023	Cyprus	Mixed methods	45mins total - 15 mins using VR (5 mins in each of the 3 selected VR environments)	VR headset	Regulate emotions and mood	55 - 87	69.03 (SD 10.66)	30	19	11	Clinic		45
	46	A Web-Based Mobile App With a Smartwatch to Support Social Engagement in Persons With Memory Loss: Pilot Randomized Controlled Trial	McCarron,Hayley R; Zmora,Rachel; Gaugler,Joseph E	2019	USA	Mixed methods	6 month use and followup interviews after - interview lasted 10 - 30 mins	Mobile phone and smartwatch	Memory aid - facial recognition / aid to identify people		74.9 (SD 6.98)	48	25	23	Home	29 had dementia	46
	47	Social Robots and Seniors: A Comparative Study on the Influence of Dynamic Social Features on Human–Robot Interaction	Moro, C.; Lin, S.; Nejat, G.; Mihailidis, A.	2019	Canada	Mixed methods	2 sessions for each of the 3 solutions (Ed robot, Casper robot, and tablet) spread over 10 days - total of 6 sessions, each session separated by at least 1 day	Humanoid robot, cartoon robot, tablet	Lifestyle/ADL support	82-96	89.5 (SD 5.32)	6	6	0	Kitchen		47
	48	Tele-Medicine Based and Self-Administered Interactive Exercise Program (Tele-Exergame) to Improve Cognition in Older Adults with Mild Cognitive Impairment or Dementia: A Feasibility, Acceptability, and Proof-of-Concept Study	Park, C.; Mishra, R. K.; York, M. K.; Enriquez, A.; Lindsay, A.; Barchard, G.; Vaziri, A.; Najafi, B.	2022	USA	Quantitative	6 weeks participants exercised 2 times a week, 30 mins each session	Touch-screen tablet and wearable motion sensor device	Physical and cognitive training		68.1 (SD 5.4)	14	12	2	Home		48
	49	Feasibility and tolerability of a culture-based virtual reality (VR) training program in patients with mild cognitive impairment: A randomized controlled pilot study	Park, Jong-Hwan; Liao, Yung; Kim, Du-Ri; Song, Seunghwan; Lim, Jun Ho; Park, Hyuntae; Lee, Yeanhwa; Park, Kyung Won	2020	Korea	Quantitative	3 months - 30 mins/day, 2 days per week (24 times)	VR headset and controller / hand motion trackers / wireless mouse	Cognitive behaviour training (CBT)		71.8 (SD 6.61) - control group, 69.45 (SD 7.45) - VR group)	21	7 - control group, 7 - VR group	3 - control group, 4 - VR group	Clinic	10 in control group, 11 in VR group	49
	50	Design guidance for video chat system to support social engagement for older adults with and without mild cognitive impairment	Qiong, Nie; Nguyen, Lydia T.; Myers, Dillon; Gibson, Alan; Kerssens, Chantal; Mudar, Raksha A.; Rogers, Wendy A.	2020	USA	Mixed methods	Phase 1 - 2 hrs - interview and questionnaires - demonstration videa - interviews - questionnaires Phase 2 - heuristic evaluations by technology design experts to identify issues to be addressed Phase 3 - 2 hrs - task based evaluation of updated solution - interviews - questionnaires	Web / online solution, Webcam	Social interaction / messaging / video chat / information provision		76.7 (SD 5.6) - phase 1, 74.5 (SD 6.6) - phase 2	7			Clinic	5 in phase 1 and 2 in phase 2	50
	51	Independent Use of a Home-Based Telemonitoring App by Older Patients With Multimorbidity and Mild Cognitive Impairment: Qualitative Study	Scheibe, M.; Lang, C.; Druschke, D.; Arnold, K.; Luntz, E.; Schmitt, J.; Holthoff-Detto, V.	2021	Germany	Qualitative	Used telemonitoring app for 2 months - post evaluation interviews (17 -75 mins, mean 41.8 mins)	TV with remote control or tablet AND sphygmomanometer (to measure blood pressure)	Telemonitoring medical app to comminicate with multi-disciplined health proffessionals		78.7 (SD 5.6)	12	8	4	Home		51
	52	Experiences of Older Adults with Mild Cognitive Impairment from Cognitive Self-Training Using Touchscreen Tablets	Shamir, D.; Loubani, K.; Schaham, N. G.; Buckman, Z.; Rand, D.	2024	Israel	Mixed methods	Participants were asked to use the touch screen-tablet puzzle-game app for 5 weeks - 3–5 times a week, 30–60 min per session (total of 15–25 sessions)	Touch-screen laptop or tablet	Cognitive behaviour training (CBT)	65 - 81	73.5	14	6	8	Home		52
	53	Improving a Mobile Telepresence Robot for People With Alzheimer Disease and Related Dementias: Semistructured Interviews With Stakeholders	Shin, M. H.; McLaren, J.; Ramsey, A.; Sullivan, J. L.; Moo, L.	2022	USA	Qualitative	60 mins	Remote controlled robot (robot is not with user, but controlled via app on PC, tablet or mobile phone	Lifestyle/ADL support	69-80	73	6	0	6	Clinic or home		53
	54	Acceptance of an assistive robot in older adults: A mixed-method study of human-robot interaction over a 1-month period in the living lab setting	Wu, Y. H.; Wrobel, J.; Cornuet, M.; Kerhervé, H.; Damnée, S.; Rrigaud, A. S.	2014	France	Mixed methods	6 participants interacted with an assistive robot in the lab once a week for 1 hour for 4 weeks - 3 participants attended focus group after the 4 week sessions	Robot with integrated touchscreen	Lifestyle/ADL support	76 - 85	79.3	6			Clinic		54
	55	A Preliminary Study of Robotic Media Effects on Older Adults with Mild Cognitive Impairment in Solitude	Yamazaki, R.; Nishio, S.; Nagata, Y.; Satake, Y.; Suzuki, M.; Yamakawa, M.; Figueroa, D.; Ikeda, M.; Ishiguro, H.	2021	Japan	Qualitative	1.5 and 3 months	Robot - sitting on table, programmed to interact with user, sing, talk and respond to spoken words	Companionship	86, 89		2	2	0	Home		55
	56	Can Technology-Based Social Memory Aids Improve Social Engagement? Perceptions of a Novel Memory Aid for Persons With Memory Concerns	Horn, Brenna L.; Albers, Elizabeth A.; Mitchell, Lauren L.; Jutkowitz, Eric; Finlay, Jessica M.; Millenbah, Ashley N.; Seifert, Gregory J.; Hedin, Daniel S.; Knutson, Matthew J.; Kramer, Kevin M.; Mikal, Jude P.	2023	USA	Qualitative	Interview over Zoom - average of 107 mins	Mobile phone and smartwatch	Memory aid - facial recognition / aid to identify people	57 - 88	74.75	20	6	14	Home		56
	57	Cognitive training using fully immersive, enriched environment virtual reality for patients with mild cognitive impairment and mild dementia: Feasibility and usability study	Yun, Seo Jung; Kang, Min-Gu; Yang, Dongseok; Choi, Younggeun; Kim, Heejae; Oh, Byung-Mo; Seo, Han Gil	2020	Korea	Quantitative	30mins	VR headset and controller / hand motion trackers / wireless mouse	Cognitive behaviour training (CBT)	66 - 81	72.64 (SD 4.65)	11	6	6	Clinic		57
	58	Use of in-home activity monitoring technologies in older adult veterans with mild cognitive impairment: The impact of attitudes and cognition	Leese, Mira I.; Dorociak, Katherine E.; Noland, Madeline; Gaugler, Joseph E.; Mattek, Nora; Hughes, Adriana	2021	USA	Mixed methods	7 months	Fitness tracker smartwatch	Collect daily movement/exercise data		74.12 (SD 5.54)	15	1	14	Home		58
	59	A Web-Based Platform for People With Memory Problems and Their Caregivers (CAREGIVERSPRO-MMD): Mixed-Methods Evaluation of Usability	Zafeiridi, Paraskevi; Paulson, Kevin; Dunn, Rosie; Wolverson, Emma; White, Caroline; Thorpe, Jonathan Adrian; Antomarini, Marco; Cesaroni, Francesca; Scocchera, Francesca; Landrin-Dutot, Isabelle; Malherbe, Laëtitia; Lingiah, Hendi; Bérard, Marie; Gironès, Xavier; Quintana, Maria; Cortés, Ulises; Barrué, Cristian; Cortés, Atia; Paliokas, Ioannis; Votis, Konstantinos; Tzovaras, Dimitrios	2018	Italy, Spain, France, United Kingdom	Mixed methods	1 week	Web / online solution	Lifestyle/ADL support, social interaction / companionship	55 - 91	78.3 (SD 9.7)	24	14	10	Home		59
	60	Digital Storytelling Intervention for Enhancing the Social Participation of People With Mild Cognitive Impairment: Co-Design and Usability Study	Zhu, D.; Al Mahmud, A.; Liu, W.	2024	China	Mixed methods	Co-design - 45 mins Prototyping - 60 mins Evaluation - 45 mins - task completion using prototype	Mobile phone	Memory aid - digital story telling	5 are 65-69 years, 6 are 70-74 years, 1 is 75-79 years	69.92 (SD 4.20)	12	9	3	Clinic		60
	61	Evaluation of Older Adults' Preference Factors for Serious Games	B. Y. Zhang; Y. M. Gao	2023	China	Mixed methods	Related research shows that most of the problems older adults have when using technology devices stem from usability issues Direct contact through touch interfaces has been shown to be a more appropriate option for older adults, and the design of input/output devices and user interfaces is critical because they interact with the user's perceptual and sensory systems [11-12]. Tangible User Interfa…	No device	Data collection e.g. UI design feedback, about technology use or acceptance, icon design preferences, changes to cognition, cognitive training/games design, needs for robotic assistants	65 - 70		5			Clinic		61
	62	The Implementation, Actual Use and User Experience of an Online Home Exercise Program That Fits the Needs of Older Adults with Mild Cognitive Impairments	Dekker-van Weering, M. G. H.; Jansen-Kosterink, S.; Tabak, M.	2019	Netherlands	Qualitative	18 mins	Web / online solution	Physical and cognitive training		80.2 (SD 10.8)	57	43	14	Clinic		62
	63	Cognitively Assistive Robots at Home: HRI Design Patterns for Translational Science	A. Kubota; D. Cruz-Sandoval; S. Kim; E. W. Twamley; L. D. Riek	2022	USA	Qualitative	Interviews to understand context of where a robot may be useful, showed video of existing robots (Jibo, Mabu, and Pepper), explored how they may use these robots themselves	Robot with integrated touchscreen	Cognitive behaviour training (CBT)	73 - 77	74.33 (SD 2.31)	3	0	3	Virtual session		63
	64	Challenge levels of everyday technologies as perceived over five years by older adults with mild cognitive impairment	Hedman, A.; Kottorp, A.; Almkvist, O.; Nygård, L.	2018	Sweden	Mixed methods	longitudinal study - 5 years Only 21 of the 37 participants contributed data at year 5	No device	Data collection e.g. UI design feedback, about technology use or acceptance, icon design preferences, changes to cognition, cognitive training/games design, needs for robotic assistants	56 - 82	67.4 (SD 7.5)	37	18	19	Home	Only 21 participants left at year 5	64
	65	Examining Internet and eHealth Practices and Preferences: Survey Study of Australian Older Adults With Subjective Memory Complaints, Mild Cognitive Impairment, or Dementia	LaMonica, H. M.; English, A.; Hickie, I. B.; Ip, J.; Ireland, C.; West, S.; Shaw, T.; Mowszowski, L.; Glozier, N.; Duffy, S.; Gibson, A. A.; Naismith, S. L.	2017	Australia	Quantitative		No device	Data collection e.g. UI design feedback, about technology use or acceptance, icon design preferences, changes to cognition, cognitive training/games design, needs for robotic assistants		67.6 (SD 8.5)	221	127	94	Survey	137 had MCI, 61 had SCI, 23 had dementia	65
	66	Developing an Integrated Virtual Assistant (IVA): Feasibility of a Behavior Tracking and Reminder Prototype Solution to Assist Persons with Dementia and Their Care Partners	Collette, B.; Shotwell, J.; Shepherd, A.; Shepherd, K.; Renzi-Hammond, L. M.; Beer, J. M.	2021	USA	Qualitative	2 sessions - present info, cognitive and health testing and consent evaluation session via Zoom	Integrated virtual assistant	Health or medication management e.g. BP, reminders to drink water		76.76 (SD 8.49)	10	7	3	Clinic		66
	67	The contrasting role of technology as both supportive and hindering in the everyday lives of people with mild cognitive deficits: a focus group study	Lindqvist, Eva; PerssonVasiliou, Annika; Hwang, Amy S.; Mihailidis, Alex; Astelle, Arlene; Sixsmith, Andrew; NygÃ¥rd, Louise	2018	Sweden	Qualitative	2 hour focus group	No device	Data collection e.g. UI design feedback, about technology use or acceptance, icon design preferences, changes to cognition, cognitive training/games design, needs for robotic assistants			5			Clinic		67
	68	A Serious Game for Cognitive Stimulation of Older People With Mild Cognitive Impairment: Design and Pilot Usability Study	Ortega Morán,Juan Francisco; Pagador,J Blas; Gilete Preciado,Vicente; Moyano-Cuevas,José Luis; Rodríguez Domínguez,Trinidad; Santurino Muñoz,Marta; Sánchez Margallo,Francisco M	2024	Spain and Portugal	Qualitative	Tested the game until all exercises in all 4 games were completed	Touch-screen laptop or tablet	Cognitive behaviour training (CBT)		75.3 (SD 1.4)	19	16	3	Clinic		68
	69	Exploring the acceptance of tablets usage for cognitive training among older people with cognitive impairments: A mixed-methods study	Chen, Ke; Lou, Vivian Wei Qun; Lo, Selina Siu Ching	2021	Hong Kong	Mixed methods	8 weeks, 1 hr per week, post usage questionnaire Focus group (4 participants attened)	Touch-screen laptop or tablet	Cognitive behaviour training (CBT)	76-98	Evaluation - 86.68 (SD 5.40), focus group - 83.25 (SD 5.56)	57	Evaluation - 44, focus group - 4 (same)	Evaluation - 13, focus group - 0	Clinic		69
	70	MCI Older Adults’ User Experience with Introverted and Extraverted Humanoid Robot Personalities	Zedda, Eleonora; Manca, Marco; Paterno, Fabio; Santoro, Carmen	2023	Italy	Mixed methods	50 mins	Robot with integrated touchscreen	Cognitive behaviour training (CBT)	68 - 88	77.93 (SD 5.76)	16	6	10	Clinic		70
	71	The perspectives of older adults with mild cognitive impairment and their caregivers on the use of socially assistive robots in healthcare: exploring factors that influence attitude in a pre-implementation stage	Van Assche, M.; Petrovic, M.; Cambier, D.; Calders, P.; Van Gelder, P.; Van de Velde, D.	2024	Belgium	Qualitative	40 - 60 minutes	Robot with integrated touchscreen	Data collection and design guidance for robot use cases	72 - 92	82	30	16	14	Home		71
	72	Empowering Dyads of Older Adults With Mild Cognitive Impairment And Their Care Partners Using Conversational Agents	Zubatiy, T.; Vickers, K. L.; Mathur, N.; Mynatt, E. D.	2021	USA	Mixed methods	10 weeks of usage data logged in own home - Google Home - post usage interview (45 mins) and survey	Smart conversational assistant with touch screen (e.g. Google Home, Alexa)	Lifestyle/ADL support	69 - 85	78	10	4	6	Home	MCI-caregiver dyads included in study	72
	73	"You Know, I Swipe My Card and Hope for the Best": Technology and Cognition as Dual Landscapes of Change	Kendra S. Heatwole Shank	2022	USA	Qualitative	2 'go-along interviews' - approx. 1 hour each - followup interview lasting 15-40 mins	No device	Data collection e.g. UI design feedback, about technology use or acceptance, icon design preferences, changes to cognition, cognitive training/games design, needs for robotic assistants	90 - 67	78	10	6	4	Outing location		73
	74	Understanding how sensory changes experienced by individuals with a range of age-related cognitive changes can affect technology use	Dixon, Emma; Anderson, Jesse; Lazar, Amanda	2022	USA	Qualitative	1 hour interview	No device	Data collection e.g. UI design feedback, about technology use or acceptance, icon design preferences, changes to cognition, cognitive training/games design, needs for robotic assistants	71 (M), 55 (F)	63	2	1	1	Home		74
	75	Requirements of older adults for a daily use of an internet-based cognitive training platform	Haesner, M.; O'Sullivan, J. L.; Gövercin, M.; Steinhagen-Thiessen, E.	2015	Germany	Qualitative	Not stated	No device	Data collection e.g. UI design feedback, about technology use or acceptance, icon design preferences, changes to cognition, cognitive training/games design, needs for robotic assistants	4 were over 80		6	3	3	Clinic		75
	76	Personality-based adaptation of robot behaviour: Acceptability results on individuals with cognitive impairments	Rossi, Silvia; Di Napoli, Claudia; Garramone, Federica; Salvatore, Elena; Santangelo, Gabriella	2024	Italy	Mixed methods	Phase 1 - 2 hours Phase 2 - min 2 weeks up to 1 month (depending on participant availability)	Robot with integrated touchscreen	Lifestyle/ADL support		73.75 (SD 1.89) - phase 1, 72.29 (SD 11.19) - phase 2	11	Phase 1 - 2, phase - 3	Phase 1 - 2, phase - 4	Phase 1 - lab, phase 2 - home	4 in phase 1, 7 in phase 2	76
	77	Human Factors and Requirements of People with Cognitive Impairment, Their Caregivers, and Healthcare Professionals for mHealth Apps Including Reminders, Games, and Geolocation Tracking: A Survey-Questionnaire Study	Lazarou, Ioulietta; Stavropoulos, Thanos G.; Mpaltadoros, Lampros; Nikolopoulos, Spiros; Koumanakos, George; Tsolaki, Magda; Kompatsiaris, Ioannis Yiannis	2021	Greece	Mixed methods		No device	Data collection e.g. UI design feedback, about technology use or acceptance, icon design preferences, changes to cognition, cognitive training/games design, needs for robotic assistants		69.93	15	9	6	Survey		77
	78	A narrative video game for adults with subjective and objective cognitive impairment. Design and preliminary results on user-interaction and efficacy	Nieto-Vieites, A.; Mallo, S. C.; Pérez-Blanco, L.; Felpete-López, A.; Lojo-Seoane, C.; Facal, D.; Juncos-Rabadán, O.; Pereiro, A. X.	2023	Spain	Mixed methods	12 sessions - 90 mins each (15 min prep, 60 min individual training, 15 min sharing and discussion)	Touch-screen laptop or tablet	Cognitive behaviour training (CBT)		68.8 (SD 5.01) - study 1,		5 - study 2, unknown - study 3	3 - study 2, unknown - study 3	Clinic		78
	79	Robot-Based Training for People With Mild Cognitive Impairment	Stogl, D.; Armbruster, O.; Mende, M.; Hein, B.; Wang, X. B.; Meyer, P.	2019	Germany	Quantitative	5 one hour sessions	Robotic walker - user holds handles and pushes device to exercise	Physical and cognitive training	66-78	72.11 (SD 3.33)	10	2	8	Clinic		79
	80	Using Virtual Reality to Improve the Quality of Life of Older Adults with Cognitive Impairments and their Family Members who Live at a Distance	Afifi, T.; Collins, N.; Rand, K.; Otmar, C.; Mazur, A.; Dunbar, N. E.; Fujiwara, K.; Harrison, K.; Logsdon, R.	2023	USA	Quantitative	4 weeks - week 1 - baseline telephone conversation - 15 mins - week 2-4 interactions using VR - 30 mins	VR headset	Social interaction / messaging / video chat / information provision	54 - 94	83.1 (SD 9.76)	21	18	3	Community centre	9 had MCI	80
	81	Feasibility and Preliminary Efficacy of an Internet-Delivered Intervention for Insomnia in Individuals with Mild Cognitive Impairment	Mattos, M. K.; Manning, C. A.; Quigg, M.; Davis, E. M.; Barnes, L.; Sollinger, A.; Eckstein, M.; Ritterband, L. M.	2021	USA	Mixed methods	9 weeks plus 2 weeks for a baseline	PC and smartwatch	Insomnia intervention	64 - 90	75.8 (SD 7.7)	12	7	5	Home	Only 10 completed the study	81
	82	Feasibility-usability study of a tablet app adapted specifically for persons with cognitive impairment—SMART4MD (support monitoring and reminder technology for mild dementia)	Quintana, Maria; Anderberg, Peter; Sanmartin Berglund, Johan; Frögren, Joakim; Cano, Neus; Cellek, Selim; Zhang, Jufen; Garolera, Maite	2020	Sweden and Spain	Mixed methods	Clinical usability testing session followed by a 4 week test period at home (2 sites)	Touch-screen laptop or tablet with tablet pen	Memory aid for daily activities / cognitive support or rehabilitation / share health information		77 - Sweden, 80 - Spain	19	3 - Sweden, 5 - Spain	6 - Sweden, 5 - Spain	Clinic and home		82
	83	Usability assessment of interaction management support in LOUISE, an ECA-based user interface for elders with cognitive impairment	Wargnier, Pierre; Benveniste, Samuel; Jouvelot, Pierre; Rigaud, Anne-Sophie	2018	France	Mixed methods	20 mins for usability test, then semi-structured interview and questionnaire with 1 4 point Likert scale	Smart conversational assistant with touch screen (e.g. Google Home, Alexa)	Health or medication management e.g. BP, reminders to drink water	71 - 89	78.8 (SD 5.8)	14	11	3	Clinic	5 had AD	83

## Sheet: Table 2 - Interaction table
		Hand						Foot		Auditory			Visual			Haptic		No device
Study Number	Device	Touch screen	Keyboard or mouse	Controller	Joystick	Push	Gesture	Cycle	Pedal /rudder /mat	Speech (out only)	Speech (in/out)	Integrated video call	Real-time video stream	Facial expression on solution	Light display	Robot moves	Vibrate
1	Robot with integrated touchscreen	√								√				√		√
2	Web / online solution		√
3	Screen and gesture sensitive device						√
4	Touch-screen laptop or tablet	√
5	VR headset										√
6	PC	√	√
7	Robot with integrated touchscreen with pen and magnetic interactive blocks (tactile sensors)	√								√
8	Wearable camera	√
10	VR headset and controller / hand motion trackers / wireless mouse			√
12	Robot and separate touchscreen	√
13	Robot with integrated touchscreen	√			√					√
14	Touch-screen laptop or tablet	√
16	Robot with integrated touchscreen	√								√
18	Touch-screen laptop or tablet	√
19	Robot with integrated touchscreen	√									√
20	Touch-screen laptop or tablet with foot stand with pressure sensors	√							√		√
21	Video conferencing (Zoom), Webcam		√
22	Touch-screen laptop or tablet	√
23	VR (or TV), joystick and foot pad/rudder		√		√				√	√
24	Touch-screen laptop or tablet	√
25	VR (or TV), joystick and foot pad/rudder, 3D glasses			√					√	√
27	VR headset and controller / hand motion trackers / wireless mouse			√													√
28	Robot with integrated touchscreen	√								√				√	√	√
29	Mobile phone, smartwatch and smartboard	√															√
30	Touch-screen laptop or tablet	√								√
31	Virtual pet displayed on a laptop or tablet (ECA)	√									√		√	√
32	Web / online solution		√
33	PC		√
34	Touch-screen laptop or tablet	√
35	VR headset and controller / wireless mouse AND screen and gesture sensitive device, 3D glasses		√
36	Touch-screen laptop or tablet	√	√								√						√
37	Mobile phone	√
38	VR and stationary bike with controller on handlebars			√				√		√
39	Smart conversational assistant with touch screen (e.g. Google Home, Alexa)	√									√
40	Mobile phone	√
41	Touch-screen laptop or tablet	√
43	Touch-screen laptop or tablet	√
45	VR headset									√
46	Mobile phone and smartwatch	√	√														√
47	Humanoid robot, cartoon robot, tablet	√								√				√	√	√
48	Touch-screen tablet and wearable motion sensor device	√								√		√
49	VR headset and controller / hand motion trackers / wireless mouse			√
50	Web / online solution, Webcam	√	√
51	TV with remote control or tablet AND sphygmomanometer (to measure blood pressure)	√	√	√
52	Touch-screen laptop or tablet	√
53	Remote controlled robot (robot is not with user, but controlled via app on PC, tablet or mobile phone	√	√
54	Robot with integrated touchscreen	√									√	√
55	Robot - sitting on table, programmed to interact with user, sing, talk and respond to spoken words										√				√	√
56	Mobile phone and smartwatch	√
57	VR headset and controller / hand motion trackers / wireless mouse			√
58	Fitness tracker smartwatch	√
59	Web / online solution		√
60	Mobile phone	√									√
62	Web / online solution	√	√							√
63	Robot with integrated touchscreen	√									√
66	Integrated virtual assistant	√
68	Touch-screen laptop or tablet	√
69	Touch-screen laptop or tablet	√
70	Robot with integrated touchscreen	√					√				√					√
71	Robot with integrated touchscreen	√									√
72	Smart conversational assistant with touch screen (e.g. Google Home, Alexa)	√									√
76	Robot with integrated touchscreen	√														√
78	Touch-screen laptop or tablet	√
79	Robotic walker - user holds handles and pushes device to exercise					√
80	VR headset										√		√
81	PC		√
82	Touch-screen laptop or tablet with tablet pen	√
83	Smart conversational assistant with touch screen (e.g. Google Home, Alexa)	√									√
9	No device																	√
11	No device																	√
15	No device																	√
17	No device																	√
26	No device																	√
42	No device																	√
44	No device																	√
61	No device																	√
64	No device																	√
65	No device																	√
67	No device																	√
73	No device																	√
74	No device																	√
75	No device																	√
77	No device																	√

## Sheet: Nbr of participants
		Participant location during study
	c	Clinic	40 in clinic
	c	Clinic	26 in participant home
	c	Clinic kitchen	10 multiple locations
	c	Adult day centre	5 survey
	c	Clinic	2 unknown
	c	Lab
	c	Lab
	c	Clinic				<5	8
	c	Lab				5 and <10	17
	c	Clinic				10 and < 15	24	49
	c	Survey and usability evaluation in lab				15 and < 20	12	61
	c	Lab				20 and <50	14	75
	c	Lab				50 and < 100	5
	c	Lab				100-200	1
	c	Lab				>200	1
	c	Lab				Not stated	1
	c	Clinic
	c	Clinic
	c	Lab
	c	Lab
	c	Clinic
	c	Clinic
	c	Kitchen
	c	Clinic
	c	Clinic
	c	Clinic
	c	Clinic
	c	Clinic
	c	Clinic
	c	Clinic
	c	Clinic
	c	Clinic
	c	Clinic
	c	Clinic
	c	Clinic
	c	Clinic
	c	Clinic
	c	Clinic
	c	Community centre
40	c	Clinic
	h	Home
	h	Home
	h	Home
	h	Home
	h	Home
	h	Home
	h	Home
	h	Home
	h	Home
	h	Home
	h	Home
	h	Home
	h	Home
	h	Home
	h	Home
	h	Home
	h	Home
	h	Home
	h	Home
	h	Home
	h	Virtual session
	h	Home
	h	Home
	h	Home
	h	Home
26	h	Home
	m	Clinic, research center, or participant home
	m	Locations most convenient to participants, including the university, workplaces, clinic, home, or via Skype (for experts)
	m	Clinic and home
	m	Clinic and home
	m	Clinic (PC) or home (laptop)
	m	Home (15), lab (3)
	m	Clinic or home
	m	Outing location
	m	Phase 1 - lab, phase 2 - home
10	m	Clinic and home
	s	Survey
	s	Survey
	s	Survey
	s	Survey
5	s	Survey
	u
2	u	Used secondary data

## Sheet: Year pub, study type, country
		2014	2
		2015	4
		2016	4
		2017	4
		2018	10
		2019	7
		2020	12
		2021	13
		2022	10
		2023	9
		2024	8
		<2020	31
		2020	12
		2021	13
		2022	10
		2023	9
		2024	8
		Mixed methods	47
		Qualitative	26
		Quantitative	10
		Location of study
		Europe	45
		USA	18
		Canada	4
		China	3
		Taiwan	2
		Korea	2
		Israel	2
		United Kingdom	1
		New Zealand	1
		Korea and New Zealand	1
		Japan	1
		Hong Kong	1
		Europe and Israel	1
		Australia	1
		Italy	10
		France	6
		Spain	5
		Sweden	4
		Germany	4
		Netherlands	3
		Greece	3
		Spain and Sweden	2
		Spain and Portugal	1
		Poland and Spain	1
		Poland	1
		Italy, Spain, France, United Kingdom	1
		Estonia	1
		Denmark	1
		Cyprus	1
		Belgium	1

## Sheet: Device type, purpose
	code		Number of studies	code
						Design guidance	12
	1	Cognitive behaviour training	32	1		Cognitive behaviour training (CBT)	21
	6	Data collection/ design guidance	16	4		Cognitive training / cognitive assessment	2
	4	Assist with daily tasks/ reminders/decision aid/ emergency management	13	6		Cognitive and physical training	9
	2	Memory management	6	1		Data collection for design guidance, about technology use/acceptance, user needs	16
	5	Staying in touch with family/friends or social/entertainment	6	4	20	Lifestyle/ADL support	6
	3	Medication management/ health and exercise	5	1		Lifestyle/ADL support, at home care, social interaction / messaging	7
	7	Insomnia support, spatial navigation training	3	3		Telemonitoring medical app to comminicate with multi-disciplined health providers	1
	8	Not mentioned as needs - mood management, decision aid	2	3		Health or medication management e.g. BP monitor, reminders to drink water	3
	9	No studies - financial mamagement, help to find lost items		7		Insomnia intervention	1
				8		Regulate emotions and mood	1
			83	8		Decision aid	1
				2	6	Memory aid - digital camera records daily activities	1
		Cognitive training was identified as the priority need by participants in studies. Other reported needs were lifestyle/ADL support, memory training/management, health and medication management, staying in touch with family or friends/social engagement/entertainment, assistance with getting around/orientation, companionship, sleep management, daily exercise monitoring.		2		Memory aid - digital story telling	1
				2		Memory aid - facial recognition	2
				2		Memory aid for daily activities / cognitive support or rehabilitation / share health information	2
				5	6	Social interaction / messaging / video chat / information provision	4
				5		Companionship	1
				5		Virtual pet / companionship / reminders	1
				3		Collect daily movement/exercise data	1
				7		Spatial navigation training	2
							83
					16	Robot - remote controlled, robot is not with MCI user but controlled via an app on PC or touch-screen tablet or mobile phone	1	Touch-screen laptop or tablet	17
						Robot - sitting on table, programmed to interact with user, sing, talk and respond to spoken words	1	Robot	16
						Robot and separate touchscreen	1	No device	15
						Robot with integrated touchscreen	10	Virtual reality	11
						Robot with integrated touchscreen with pen and magnetic interactive blocks (tactile sensors)	1	Mobile phone or smartwatch or smartboard	6
						Robotic walker - user holds handles and pushes device to exercise	1	Web/online, TV or video conferencing	7
						Robot - humanoid or cartoon or a touch-screen tablet	1	Embodied or virtual assistant	5
					21	Touch-screen tablet and wearable motion sensor device	1	PC and/or smartwatch or webcam	3
						Touch-screen laptop or tablet with tablet pen	1	Fitness tracker smartwatch	1
						Touch-screen laptop or tablet	14	Screen and gesture sensitive device	1
						Touch-screen laptop or tablet with foot stand with pressure sensors	1	Wearable camera	1
						Smart conversational assistant with touch-screen (e.g. Google Home, Alexa)	3
						Embodied conversational agent - virtual pet displayed on touch-screen laptop or tablet	1
						Integrated virtual assistant	1		83
				6		PC	1
				81		PC and smartwatch	1
				33		PC and webcam	1
						Video conferencing (Zoom) and webcam	1	Mobile phone
						Web / online solution	5	Smartwatch
					11	VR headset	3
						VR headset and controller / hand motion trackers / wireless mouse	3
						VR headset and controller / hand motion trackers / wireless mouse and 3D glasses	1
						VR headset and controller / wireless mouse and screen and gesture sensitive device	1
						VR (or TV), joystick and foot pad/rudder	1
						VR (or TV), joystick and foot pad/rudder and 3D glasses	1
						VR and stationary bike with controller on handlebars	1
				51		TV with remote control or tablet and sphygmomanometer (to measure blood pressure)	1
						Screen and gesture sensitive device	1
			46, 56	46, 56	5	Mobile phone and smartwatch	2
				58		Fitness tracker smartwatch	1
			29	29		Smartwatch, mobile phone and smartboard	1
			37, 40, 60			Mobile phone	3
						Wearable camera	1								Web/online	PC/laptop/TV screen
						No device	15								5	23
							83
											Almost half of the proposed solutions involved a touch-screen laptop or tablet (21), a robot with a touch-screen (14) or a mobile phone with a touch-screen (4 (study 37, 40, 46, 56)). This reflects the research by Motti et al. (2017) and Gao and Sun (2015) which showed that touch-screen devices are effective and easy to use by older people.
											A fifth of solutions (16) involved a robot and 12 of these included voice or sound (6 (out only) and 6 (in/out). Participants said that robotic assistants should be able to speak, listen and answer questions (study 1, 15). This supports the findings by Nault et al. (2022) that older users found robots with unimodal auditory 2-way feedback most easily usable and most acceptable.
											An eighth of solutions involved VR (11). Most participants enjoyed the novelty of VR solutions, however some experienced visual discomfort or nausea and many participants commented that the headsets were uncomfortable (study 5, 35, 45).

## Sheet: Interaction graphs
				Study number	1	2	3	4 (see also 43)	5	6 (see 30 for another study involving GRADIOR and 4 for a study involving same participants)	7	8	9 (SMART4MD see also 82)	10	11	12	13	14	15	16	17 (useful reference for study 54)	18	19	20	21	22	23 (similar to study 25 - 25 is the CAVE system, which is the prototype)	24 (see 52)	25	26	27	28	29	30	31	32 (study looked at possible tech training strategies for people with MCI)	33 (related study to 34)	34	35	36	37	38	39	40	41	42	43	44	45
				Modality of technology solution	Hand - touch - touch screen or tactile surface (robot head, hands, bumper) Movement (haptic) - robot moves Auditory - speech or music (out only) Visual - facial expressions on technology	Hand - keyboard/mouse	Hand - gesture	Hand - touch - touch screen or tactile surface (robot head, hands, bumper)	Auditory - speech or music (in/out)	Hand - keyboard/mouse Hand - touch - touch screen or tactile surface (robot head, hands, bumper)	Hand - touch - touch screen or tactile surface (robot head, hands, bumper) Auditory - speech or music (out only)	Hand - touch - touch screen or tactile surface (robot head, hands, bumper)	None	Hand - controller	None	Hand - touch - touch screen or tactile surface (robot head, hands, bumper)	Hand - touch - touch screen or tactile surface (robot head, hands, bumper) Hand - joystick Auditory - speech or music (out only)	Hand - touch - touch screen or tactile surface (robot head, hands, bumper)	None	Hand - touch - touch screen or tactile surface (robot head, hands, bumper) Auditory - speech or music (out only)	None	Hand - touch - touch screen or tactile surface (robot head, hands, bumper)	Hand - touch - touch screen or tactile surface (robot head, hands, bumper) Auditory - speech or music (in/out)	Hand - touch - touch screen or tactile surface (robot head, hands, bumper) Foot - pedal/rudder/mat with pressure sensors Auditory - speech or music (in/out)	Hand - keyboard/mouse	Hand - touch - touch screen or tactile surface (robot head, hands, bumper)	Hand - keyboard/mouse Hand - joystick Foot - pedal/rudder/mat with pressure sensors Auditory - speech or music (out only)	Hand - touch - touch screen or tactile surface (robot head, hands, bumper)	Hand - controller Foot - pedal/rudder/mat with pressure sensors Auditory - speech or music (out only)	None	Hand - controller Movement (haptic) - vibrate	Hand - touch - touch screen or tactile surface (robot head, hands, bumper) Movement (haptic) - robot moves Auditory - speech or music (out only) Visual - lights display Visual - facial expressions on technology	Hand - touch - touch screen or tactile surface (robot head, hands, bumper) Movement (haptic) - vibrate	Hand - touch - touch screen or tactile surface (robot head, hands, bumper) Auditory - speech or music (out only)	Hand - touch - touch screen or tactile surface (robot head, hands, bumper) Auditory - speech or music (in/out) Visual - facial expressions on technology Visual - real-time video stream of user	Hand - keyboard/mouse	Hand - keyboard/mouse	Hand - touch - touch screen or tactile surface (robot head, hands, bumper)	Hand - keyboard/mouse	Hand - keyboard/mouse Hand - touch - touch screen or tactile surface (robot head, hands, bumper) Movement (haptic) - vibrate Auditory - speech or music (in/out)	Hand - touch - touch screen or tactile surface (robot head, hands, bumper)	Hand - controller Foot - cycle Auditory - speech or music (out only)	Hand - touch - touch screen or tactile surface (robot head, hands, bumper) Auditory - speech or music (in/out)	Hand - touch - touch screen or tactile surface (robot head, hands, bumper)	Hand - touch - touch screen or tactile surface (robot head, hands, bumper)	None	Hand - touch - touch screen or tactile surface (robot head, hands, bumper)	None	Auditory - speech or music (out only)
				Multiple	Multiple					Multiple	Multiple						Multiple			Multiple			Multiple	Multiple			Multiple		Multiple		Multiple	Multiple	Multiple	Multiple	Multiple					Multiple		Multiple	Multiple
15				Hand - keyboard/mouse
47				Hand - touch - touch screen or tactile surface (robot head, hands, bumper)
1				Hand - touch - touch screen or screen pen	Added to other 'touch'
2				Hand - joystick
2				Hand - gesture
7				Hand - controller
1				Hand - push
3				Foot - pedal/rudder/mat with pressure sensors
1				Foot - cycle
6				Movement (haptic) - robot moves
4				Movement (haptic) - vibrate
13				Speech or music (out only)
16				Speech or music (in/out)
2				Speech - integrated video call
3				Visual - lights display
4				Visual - facial expressions on technology
2				Visual - real-time video stream of user
15				None
Multiple - 34 or 28 (if we subtract the robot moving)
	Multiple		28	Multiple	28
	No device		15	Hand - touch (finger or pen)	48
	Foot	Cycle	1	No device	15
	Foot	Pedal/rudder/mat	3	Hand - keyboard/mouse	15
	Hand	Gesture	2	Speech or music (in/out)	16
	Hand	Hand - controller	7	Speech or music (out only)	13
	Hand	Joystick	2	Hand - controller	7
	Hand	Keyboard/mouse	15	Movement - robot moves	6
	Hand	Push	1	Movement - vibrate	4
	Hand	Touch (finger or pen)	48	Visual - facial expressions	4
	Movement	Robot moves	6	Foot - pedal/rudder/mat	3
	Movement	Vibrate	4	Visual - lights display	3
	Sound	In/out	16	Hand - joystick	2
	Sound	Integrated video call	2	Hand - gesture	2
	Sound	Out only	13	Speech - integrated video call	2
	Visual	Facial expressions	4	Visual - real-time video	2
	Visual	Lights display	3	Hand - push	1
	Visual	Real-time video	2	Foot - cycle	1
			28 (subtract the robot moving) or 34		28 (subtract the robot moving) or 34
[truncated: 38 more columns]

## Sheet: Interaction combinations
			No device	Hand						Foot		Auditory			Visual			Movement (haptic)						No device	Hand						Foot			Auditory			Visual			Movement (haptic)
	Study	Modality		Key-board and/or mouse	Touch screen	Controller	Joystick	Push	Gesture	Cycle	Pedal /rudder /sensor mat	Speech (out only)	Speech (in/out)	Integrated video call	Real-time video stream of user	Facial expressions on robot or screen	Light display	Robot moves	Vibrate				Study		Key-board or mouse	Touch screen	Controller	Joystick	Push	Gesture	Cycle	Pedal /rudder /sensor mat	Device	Speech (out only)	Speech (in/out)	Integrated video call	Real-time video stream of user	Facial expressions on robot or screen	Light display	Robot moves	Vibrate		Touch screen	Study
	80	Auditory - speech or music (in/out) Visual - real-time video stream of user											√		√								58			√							Fitness tracker smartwatch										√	58
	25	Hand - controller Foot - pedal/rudder/mat with pressure sensors Auditory - speech or music (out only)				√					√	√											47			√							Humanoid robot, cartoon robot, tablet	√				√	√	√			√	47
	27	Hand - controller Movement (haptic) - vibrate				√													√				66			√							Integrated virtual assistant										√	66
	38	Hand - controller Foot - cycle Auditory - speech or music (out only)				√				√		√											37			√							Mobile phone										√	37
	6	Hand - keyboard/mouse Hand - touch - touch screen or tactile surface (robot head, hands, bumper)		√	√																		40			√							Mobile phone										√	40
	50	Hand - keyboard/mouse Hand - touch - touch screen or tactile surface (robot head, hands, bumper)		√	√								√										60			√							Mobile phone		√								√	60
	53	Hand - keyboard/mouse Hand - touch - touch screen or tactile surface (robot head, hands, bumper)		√	√																		46		√	√							Mobile phone and smartwatch								√		√	46
	51	Hand - keyboard/mouse Hand - touch - touch screen or tactile surface (robot head, hands, bumper) Hand - controller		√	√	√																	56			√							Mobile phone and smartwatch										√	56
	65	None	√																				29			√							Mobile phone, smartwatch and smartboard								√		√	29
	46	Hand - keyboard/mouse Hand - touch - touch screen or tactile surface (robot head, hands, bumper) Movement (haptic) - vibrate		√	√														√				9	√									No device											9
	36	Hand - keyboard/mouse Hand - touch - touch screen or tactile surface (robot head, hands, bumper) Movement (haptic) - vibrate Auditory - speech or music (in/out)		√	√								√						√				11	√									No device											11
	23	Hand - keyboard/mouse Hand - joystick Foot - pedal/rudder/mat with pressure sensors Auditory - speech or music (out only)		√			√				√	√											15	√									No device											15
	19	Hand - touch - touch screen or tactile surface (robot head, hands, bumper) Auditory - speech or music (in/out)			√								√										17	√									No device											17
	39	Hand - touch - touch screen or tactile surface (robot head, hands, bumper) Auditory - speech or music (in/out)			√								√										26	√									No device											26
	60	Hand - touch - touch screen or tactile surface (robot head, hands, bumper) Auditory - speech or music (in/out)			√								√										42	√									No device											42
	63	Hand - touch - touch screen or tactile surface (robot head, hands, bumper) Auditory - speech or music (in/out)			√								√										44	√									No device											44
	71	Hand - touch - touch screen or tactile surface (robot head, hands, bumper) Auditory - speech or music (in/out)			√								√										61	√									No device											61
	72	Hand - touch - touch screen or tactile surface (robot head, hands, bumper) Auditory - speech or music (in/out)			√								√										64	√									No device											64
	54	Hand - touch - touch screen or tactile surface (robot head, hands, bumper) Auditory - speech or music (in/out) Auditory - integrated video call			√								√	√									65	√									No device											65
	31	Hand - touch - touch screen or tactile surface (robot head, hands, bumper) Auditory - speech or music (in/out) Visual - facial expressions on technology Visual - real-time video stream of user			√								√		√	√							67	√									No device											67
	7	Hand - touch - touch screen or tactile surface (robot head, hands, bumper) Auditory - speech or music (out only)			√							√											73	√									No device											73
	16	Hand - touch - touch screen or tactile surface (robot head, hands, bumper) Auditory - speech or music (out only)			√							√											74	√									No device											74
	30	Hand - touch - touch screen or tactile surface (robot head, hands, bumper) Auditory - speech or music (out only)			√							√											75	√									No device											75
	48	Hand - touch - touch screen or tactile surface (robot head, hands, bumper) Auditory - speech or music (out only) Auditory - integrated video call			√							√		√									77	√									No device											77
	20	Hand - touch - touch screen or tactile surface (robot head, hands, bumper) Foot - pedal/rudder/mat with pressure sensors Auditory - speech or music (in/out)			√						√		√										6		√	√							PC										√	6
	70	Hand - touch - touch screen or tactile surface (robot head, hands, bumper) Hand - gesture Movement (haptic) - robot moves Auditory - speech or music (in/out)			√				√				√					√					33		√								PC											33
	13	Hand - touch - touch screen or tactile surface (robot head, hands, bumper) Hand - joystick Auditory - speech or music (out only)			√		√					√											81		√								PC											81
	76	Hand - touch - touch screen or tactile surface (robot head, hands, bumper) Movement (haptic) - robot moves			√													√					53		√	√							Remote controlled robot (robot is not with user, but controlled via app on PC, tablet or mobile phone										√	53
	1	Hand - touch - touch screen or tactile surface (robot head, hands, bumper) Movement (haptic) - robot moves Auditory - speech or music (out only) Visual - facial expressions on technology			√							√				√		√					55										Robot - sitting on table, programmed to interact with user, sing, talk and respond to spoken words		√				√	√				55
	28	Hand - touch - touch screen or tactile surface (robot head, hands, bumper) Movement (haptic) - robot moves Auditory - speech or music (out only) Visual - lights display Visual - facial expressions on technology			√							√				√	√	√					12			√							Robot and separate touchscreen										√	12
	47	Hand - touch - touch screen or tactile surface (robot head, hands, bumper) Movement (haptic) - robot moves Auditory - speech or music (out only) Visual - lights display Visual - facial expressions on technology			√							√				√	√	√					1			√							Robot with integrated touchscreen	√				√		√			√	1
	29	Hand - touch - touch screen or tactile surface (robot head, hands, bumper) Movement (haptic) - vibrate			√														√				13			√		√					Robot with integrated touchscreen	√									√	13
	55	Movement (haptic) - robot moves Auditory - speech or music (in/out) Visual - lights display											√				√	√					16			√							Robot with integrated touchscreen	√									√	16
	5	Auditory - speech or music (in/out)											√										19			√							Robot with integrated touchscreen		√								√	19
	83	Auditory - speech or music (in/out)			√								√										28			√							Robot with integrated touchscreen	√				√	√	√			√	28
	45	Auditory - speech or music (out only)										√											54			√							Robot with integrated touchscreen		√	√							√	54
	62	Auditory - speech or music (out only)		√	√							√											63			√							Robot with integrated touchscreen		√								√	63
	10	Hand - controller				√																	70			√				√			Robot with integrated touchscreen		√					√			√	70
	49	Hand - controller				√																	71			√							Robot with integrated touchscreen		√								√	71
	57	Hand - controller				√																	76			√							Robot with integrated touchscreen							√			√	76
	3	Hand - gesture							√														7			√							Robot with integrated touchscreen with pen and magnetic interactive blocks (tactile sensors)	√									√	7
	2	Hand - keyboard/mouse		√																			79						√				Robotic walker - user holds handles and pushes device to exercise											79
	21	Hand - keyboard/mouse		√																			3							√			Screen and gesture sensitive device											3
	32	Hand - keyboard/mouse		√																			39			√							Smart conversational assistant with touch screen (e.g. Google Home, Alexa)		√								√	39
	33	Hand - keyboard/mouse		√																			72			√							Smart conversational assistant with touch screen (e.g. Google Home, Alexa)		√								√	72
	35	Hand - keyboard/mouse		√																			83			√							Smart conversational assistant with touch screen (e.g. Google Home, Alexa)		√								√	83
	59	Hand - keyboard/mouse		√																			4			√							Touch-screen laptop or tablet										√	4
	81	Hand - keyboard/mouse		√																			14			√							Touch-screen laptop or tablet										√	14
	79	Hand - push						√															18			√							Touch-screen laptop or tablet										√	18
	82	Hand - touch - touch screen or screen pen			√																		22			√							Touch-screen laptop or tablet										√	22
	4	Hand - touch - touch screen or tactile surface (robot head, hands, bumper)			√																		24			√							Touch-screen laptop or tablet										√	24
	8	Hand - touch - touch screen or tactile surface (robot head, hands, bumper)			√																		30			√							Touch-screen laptop or tablet	√									√	30
	12	Hand - touch - touch screen or tactile surface (robot head, hands, bumper)			√																		34			√							Touch-screen laptop or tablet										√	34
	14	Hand - touch - touch screen or tactile surface (robot head, hands, bumper)			√																		36		√	√							Touch-screen laptop or tablet		√						√		√	36
	18	Hand - touch - touch screen or tactile surface (robot head, hands, bumper)			√																		41			√							Touch-screen laptop or tablet										√	41
	22	Hand - touch - touch screen or tactile surface (robot head, hands, bumper)			√																		43			√							Touch-screen laptop or tablet										√	43
	24	Hand - touch - touch screen or tactile surface (robot head, hands, bumper)			√																		52			√							Touch-screen laptop or tablet										√	52
	34	Hand - touch - touch screen or tactile surface (robot head, hands, bumper)			√																		68			√							Touch-screen laptop or tablet										√	68
	37	Hand - touch - touch screen or tactile surface (robot head, hands, bumper)			√																		69			√							Touch-screen laptop or tablet										√	69
	40	Hand - touch - touch screen or tactile surface (robot head, hands, bumper)			√																		78			√							Touch-screen laptop or tablet										√	78
	41	Hand - touch - touch screen or tactile surface (robot head, hands, bumper)			√																		20			√						√	Touch-screen laptop or tablet with foot stand with pressure sensors		√								√	20
	43	Hand - touch - touch screen or tactile surface (robot head, hands, bumper)			√																		82			√							Touch-screen laptop or tablet with tablet pen										√	82
	52	Hand - touch - touch screen or tactile surface (robot head, hands, bumper)			√																		48			√							Touch-screen tablet and wearable motion sensor device	√		√							√	48
	56	Hand - touch - touch screen or tactile surface (robot head, hands, bumper)			√																		51		√	√	√						TV with remote control or tablet AND sphygmomanometer (to measure blood pressure)										√	51
	58	Hand - touch - touch screen or tactile surface (robot head, hands, bumper)			√																		21		√								Video conferencing (Zoom), Webcam											21
	66	Hand - touch - touch screen or tactile surface (robot head, hands, bumper)			√																		31			√							Virtual pet displayed on a laptop or tablet (ECA)		√		√	√					√	31
	68	Hand - touch - touch screen or tactile surface (robot head, hands, bumper)			√																		23		√			√				√	VR (or TV), joystick and foot pad/rudder	√										23
	69	Hand - touch - touch screen or tactile surface (robot head, hands, bumper)			√																		25				√					√	VR (or TV), joystick and foot pad/rudder, 3D glasses	√										25
	78	Hand - touch - touch screen or tactile surface (robot head, hands, bumper)			√																		38				√				√		VR and stationary bike with controller on handlebars	√										38
	9	None	√																				5										VR headset		√									5
	11	None	√																				45										VR headset	√										45
	15	None	√																				80										VR headset		√		√							80
	17	None	√																				10				√						VR headset and controller / hand motion trackers / wireless mouse											10
	26	None	√																				27				√						VR headset and controller / hand motion trackers / wireless mouse								√			27
	42	None	√																				49				√						VR headset and controller / hand motion trackers / wireless mouse											49
	44	None	√																				57				√						VR headset and controller / hand motion trackers / wireless mouse											57
	61	None	√																				35		√								VR headset and controller / wireless mouse AND screen and gesture sensitive device, 3D glasses											35
	64	None	√																				8			√							Wearable camera										√	8
	67	None	√																				2		√								Web / online solution											2
	73	None	√																				32		√								Web / online solution											32
	74	None	√																				59		√								Web / online solution											59
	75	None	√																				62		√	√							Web / online solution	√									√	62
	77	None	√																				50		√	√							Web / online solution, Webcam		√								√	50
	TOTAL		15	15	48	7	2	1	2	1	3	13	16	2	2	4	3	6	4				TOTAL	15	15	48	7	2	1	2	1	3		13	16	2	2	4	3	6	4		48	TOTAL
												In/Out
										0	CA	31, 72, 39, 83	4
										6	Robot	71, 70, 63, 19, 55, 54	6
										4	VR	5, 80	2
										2	Tablet	20, 36	2
										1	Web		0																									58
										0	M Phone	60	1																									47
																																						66
																																						37
																																						40
																																						60
																																						46
																																						56
																																						29
																																						6
																																						53
																																						12
																																						1
																																						13
																																						16
																																						19
																																						28
																																						54
																																						63
																																						70
																																						71
																																						76
																																						7
																																						39
																																						72
																																						83
																																						4
																																						14
																																						18
																																						22
																																						24
																																						30
																																						34
																																						36
																																						41
																																						43
																																						52
																																						68
																																						69
																																						78
																																						20
																																						82
																																						48
																																						51
																																						31
																																						8
																																						62
																																						50
